# Supplementary material for: Assessing the Effects of Tourist Provisioning on the Health of Wild Barbary Macaques in Morocco
Source: PLoS One. 2016 May 20;11(5):e0155920. doi: 10.1371/journal.pone.0155920 (PMC4874683; doi:10.1371/journal.pone.0155920)
Supplement: S1 Data — (XLSX) [file pone.0155920.s001.xlsx]

## Sheet: Monthly data Females
Month	Group	Subject Identity	Social Season	Gave birth (Yes or No)	Rank	Coat Quality	Alopecia	Body Size	FGC (ng/g dry faeces)	Provisioning (%)
March	TG	Ba	Prebirth	No	5	1.75	1.25	-0.58634	766.162	25
March	TG	Ci	Prebirth	No	8	2.5	1.5	0.66273	573.85	19.4444
March	TG	Le	Prebirth	No	4	1.25	1	0.03769	343.471	19.403
March	TG	Ly	Prebirth	No	2	1.75	2.5	-0.25595	372.544	23.7288
March	TG	Ma	Prebirth	Yes	6	1.25	1.5	0.60193	959.553	27.907
March	TG	Ol	Prebirth	Yes	3	1	1.25	1.01981	1259.13	51.0638
March	TG	Pa	Prebirth	No	7	1.75	1.75	0.38721	491.76	17.0732
March	TG	Sa	Prebirth	No	1	2	2	-0.01032	365.504	11.1111
March	TG	Te	Prebirth	Yes	9	1.25	1	-0.03279	868.793	13.1579
April	TG	Ba	Birth	No	5	2.25	1	-0.50101	747.487	56.25
April	TG	Ci	Birth	No	8	3	1	0.12459	787.692	21.2121
April	TG	Le	Birth	No	4	2.25	2	0.1792	501.208	54.3478
April	TG	Ly	Birth	No	2	3.25	1	0.26569	521.112	45.9459
April	TG	Ma	Birth	Yes	6	1	1	0.97116	1280.66	47.619
April	TG	Ol	Birth	Yes	3	1.5	2	1.08586	761.8	68.75
April	TG	Pa	Birth	No	7	1.5	2	0.41713	685.27	37.5
April	TG	Sa	Birth	No	1	1.5	1.75	0.25744	399.494	50
April	TG	Te	Birth	Yes	9	1.25	1.25	0.50301	763.702	36.3636
May	TG	Ba	Postbirth	No	5	1	1	-0.26733	579.306	31.5789
May	TG	Ci	Postbirth	No	8	1.5	1	0.23318	598.261	28
May	TG	Le	Postbirth	No	4	1.25	1.5	0.13382	466.856	40
May	TG	Ly	Postbirth	No	2	1	1	-0.52779	517.368	16.6667
May	TG	Ma	Postbirth	Yes	6	1.5	2.25	0.05602	729.274	29.4118
May	TG	Ol	Postbirth	Yes	3	1.75	2	0.97277	625.221	58.3333
May	TG	Pa	Postbirth	No	7	1.5	1.75	0.9718	598.795	35.2941
May	TG	Sa	Postbirth	No	1	2.25	1.25	-0.08317	353.275	42.1053
May	TG	Te	Postbirth	Yes	9	2.5	3	-0.0481	646.079	31.25
June	TG	Ba	Postbirth	No	5	1	1	-0.59646	713.979	52
June	TG	Ci	Postbirth	No	8	1	1	0.38866	825.85	37.1429
June	TG	Le	Postbirth	No	4	1	1	0.28104	436.94	54.7619
June	TG	Ly	Postbirth	No	2	1	1	-0.62459	703.571	45.9459
June	TG	Ma	Postbirth	Yes	6	1.5	1.5	-0.273	575.725	51.8519
June	TG	Ol	Postbirth	Yes	3	1.5	1.5	1.1955	437.095	72
June	TG	Pa	Postbirth	No	7	2	1	1.01968	758.309	20
June	TG	Sa	Postbirth	No	1	1.5	1	-0.0977	345.421	78.9474
June	TG	Te	Postbirth	Yes	9	2	1	-0.26862	696.979	9.09091
July	TG	Ba	Postbirth	No	5	1	1	-0.18337	459.389	60.5263
July	TG	Ci	Postbirth	No	8	1	1	0.92067	560.074	64.7059
July	TG	Le	Postbirth	No	4	1	1	0.72595	559.368	50
July	TG	Ly	Postbirth	No	2	1	1.5	1.055	452.834	56.6667
July	TG	Ma	Postbirth	Yes	6	1	1	-0.25065	698.707	62.963
July	TG	Ol	Postbirth	Yes	3	1	1.5	0.45174	858.279	92.3077
July	TG	Pa	Postbirth	No	7	1.75	1	0.95486	626.859	46.1538
July	TG	Sa	Postbirth	No	1	1.25	1	0.24638	515.772	81.25
July	TG	Te	Postbirth	Yes	9	1	1	-0.79633	1011.36	42.8571
August	TG	Ba	Postbirth	No	5	1	1.5	0.12155	591.974	61.7647
August	TG	Ci	Postbirth	No	8	1	1	1.19359	592.748	55
August	TG	Le	Postbirth	No	4	1	1	1.28168	513.313	53.5714
August	TG	Ly	Postbirth	No	2	1	1.5	1.28153	517.319	60.8696
August	TG	Ma	Postbirth	Yes	6	1	1.5	0.88957	831.045	58.8235
August	TG	Ol	Postbirth	Yes	3	1	1.5	1.23405	598.488	70.8333
August	TG	Pa	Postbirth	No	7	1.5	1.5	0.98603	761.266	54.5455
August	TG	Sa	Postbirth	No	1	1	1.5	0.84149	219.383	65
August	TG	Te	Postbirth	Yes	9	1	1	-0.29524	397.041	50
September	TG	Ba	Mating	No	5	1	1	0.9606	506.989	39.1304
September	TG	Ci	Mating	No	8	1	1	1.81425	994.893	35.7143
September	TG	Le	Mating	No	4	1	1	1.06704	649.043	40
September	TG	Ly	Mating	No	2	1	1.5	1.0805	723.258	38.4615
September	TG	Ma	Mating	Yes	6	1	1.5	0.2	627.047	46.6667
September	TG	Ol	Mating	Yes	3	1	1	1.4418	677.157	66.6667
September	TG	Pa	Mating	No	7	1.5	1.5	1.64503	641.545	85.7143
September	TG	Sa	Mating	No	1	1	2.5	0.89967	398.591	42.1053
September	TG	Te	Mating	Yes	9	1	1	0.04688	607.907	46.1538
October	TG	Ba	Mating	No	5	1	1	0.47687	667.786	33.3333
October	TG	Ci	Mating	No	8	1.5	1.75	1.39729	775.223	46.6667
October	TG	Le	Mating	No	4	1	1	1.5552	646.242	28.5714
October	TG	Ly	Mating	No	2	1	1	1.17882	877.276	37.5
October	TG	Ma	Mating	Yes	6	1	1.75	1.30521	779.237	23.8095
October	TG	Ol	Mating	Yes	3	1	1	1.24789	792.187	37.5
October	TG	Pa	Mating	No	7	1.25	1.25	1.14325	626.169	30
October	TG	Sa	Mating	No	1	1.25	2	0.81228	572.273	31.0345
October	TG	Te	Mating	Yes	9	1.5	3	0.3096	713.561	54.5455
November	TG	Ba	Mating	No	5	1.25	1	0.72649	639.41	30.7692
November	TG	Ci	Mating	No	8	1.25	2	1.73951	741.695	25
November	TG	Le	Mating	No	4	1	1.5	1.32849	444.33	19.0476
November	TG	Ly	Mating	No	2	1.25	1	1.51225	732.075	8.82353
November	TG	Ma	Mating	Yes	6	1	1.25	1.4283	525.231	7.14286
November	TG	Ol	Mating	Yes	3	1	2	1.02162	553.343	23.0769
November	TG	Pa	Mating	No	7	1.5	2	1.67448	705.959	19.3548
November	TG	Sa	Mating	No	1	1.5	2	1.61938	576.749	22.2222
November	TG	Te	Mating	Yes	9	1.5	2	0.7405	704.562	12.5
December	TG	Ba	Mating	No	5	1.5	1	0.77873	722.423	38.2979
December	TG	Ci	Mating	No	8	1.5	1	1.71934	752.135	34.2857
December	TG	Le	Mating	No	4	1.5	1.5	1.21278	584.62	27.7778
December	TG	Ly	Mating	No	2	1.25	1.5	1.31852	867.304	48.6486
December	TG	Ma	Mating	Yes	6	1.5	1.25	0.71702	482.224	13.8889
December	TG	Ol	Mating	Yes	3	1	1	0.84532	861.954	34.7826
December	TG	Pa	Mating	No	7	1	1.75	1.46588	644.41	7.14286
December	TG	Sa	Mating	No	1	1.5	2	1.40979	373.981	28
December	TG	Te	Mating	Yes	9	1.5	2	0.42795	596.73	28.5714
March	GG	AN	Prebirth	Yes	1	1	1	-0.88275	701.482	na
March	GG	DA	Prebirth	Yes	2	1.75	1.75	-1.08931	577.097	na
March	GG	HE	Prebirth	Yes	5	1.75	1	-1.75339	759.2	na
March	GG	JO	Prebirth	Yes	3	1.5	1	-0.36977	466.547	na
March	GG	KE	Prebirth	Yes	4	1.25	1	-0.29385	542.416	na
March	GG	RE	Prebirth	Yes	6	1.5	1.5	-1.14019	645.859	na
April	GG	AN	Birth	Yes	1	1	1	-1.27424	519.579	na
April	GG	DA	Birth	Yes	2	1.25	2	-1.184	336.965	na
April	GG	HE	Birth	Yes	5	1.5	1	-1.34264	613.237	na
April	GG	JO	Birth	Yes	3	1.5	1.5	-0.51166	400.735	na
April	GG	KE	Birth	Yes	4	1	1	-0.8156	526.669	na
April	GG	RE	Birth	Yes	6	1.5	1.5	-0.53786	768.838	na
May	GG	AN	Birth	Yes	1	2.5	1	-1.42332	370.717	na
May	GG	DA	Birth	Yes	2	2.25	2	-1.06102	334.141	na
May	GG	HE	Birth	Yes	5	1.5	1.25	-1.01646	662.198	na
May	GG	JO	Birth	Yes	3	1.75	1.25	-0.44149	340.851	na
May	GG	KE	Birth	Yes	4	1	1	-0.36573	377.316	na
May	GG	RE	Birth	Yes	6	1.75	1.75	-0.74834	499.597	na
June	GG	AN	Postbirth	Yes	1	1.25	1.25	-1.2985	271.403	na
June	GG	DA	Postbirth	Yes	2	1.75	2	-1.71777	223.279	na
June	GG	HE	Postbirth	Yes	5	1.5	1	-1.04806	375.589	na
June	GG	JO	Postbirth	Yes	3	1.75	1	-0.50979	156.84	na
June	GG	KE	Postbirth	Yes	4	1.5	1	-0.37924	264.824	na
June	GG	RE	Postbirth	Yes	6	1.75	1	-1.05104	249.748	na
July	GG	AN	Postbirth	Yes	1	1.25	1.5	-1.31762	336.32	na
July	GG	DA	Postbirth	Yes	2	1.25	2	-1.78471	295.174	na
July	GG	HE	Postbirth	Yes	5	2	1.25	-1.29171	498.716	na
July	GG	JO	Postbirth	Yes	3	1.5	1.25	-1.25163	192.21	na
July	GG	KE	Postbirth	Yes	4	2	1	-0.85064	295.903	na
July	GG	RE	Postbirth	Yes	6	1.75	1.5	-1.78038	413.75	na
August	GG	AN	Postbirth	Yes	1	1.5	2	-1.17786	455.001	na
August	GG	DA	Postbirth	Yes	2	1.5	1.5	-1.83182	518.885	na
August	GG	HE	Postbirth	Yes	5	2	1.25	-2.66809	724.957	na
August	GG	JO	Postbirth	Yes	3	1.5	1.5	-0.89483	397.653	na
August	GG	KE	Postbirth	Yes	4	1.5	1	-1.82207	518.93	na
August	GG	RE	Postbirth	Yes	6	1.5	2	-1.20669	525.058	na
September	GG	AN	Postbirth	Yes	1	1	1	-0.79404	680.188	na
September	GG	DA	Postbirth	Yes	2	1.5	2	-1.54285	770.608	na
September	GG	HE	Postbirth	Yes	5	2.5	2	-2.40102	586.059	na
September	GG	JO	Postbirth	Yes	3	1	1.5	-0.61769	552.593	na
September	GG	KE	Postbirth	Yes	4	1	1	-1.38935	368.626	na
September	GG	RE	Postbirth	Yes	6	1.5	2	-0.75803	740.54	na
October	GG	AN	Mating	Yes	1	1	1.25	-0.6988	853.015	na
October	GG	DA	Mating	Yes	2	1.25	1.5	-0.97994	522.66	na
October	GG	HE	Mating	Yes	5	1.75	1.75	-1.91909	524.084	na
October	GG	JO	Mating	Yes	3	1.25	1.5	-0.09885	541.592	na
October	GG	KE	Mating	Yes	4	1	1	-1.19456	650.185	na
October	GG	RE	Mating	Yes	6	1.25	2	-1.13327	575.019	na
November	GG	AN	Mating	Yes	1	1.25	1.375	-0.1437	1415.36	na
November	GG	DA	Mating	Yes	2	1.25	1.625	-0.83949	800.003	na
November	GG	HE	Mating	Yes	5	1.625	1.625	-1.21709	468.297	na
November	GG	JO	Mating	Yes	3	1.25	1.5	0.49576	584.001	na
November	GG	KE	Mating	Yes	4	1.125	1.25	-0.44994	795.112	na
November	GG	RE	Mating	Yes	6	1.375	2	-0.70313	581.912	na
December	GG	AN	Mating	Yes	1	1.5	1.5	-0.54802	763.153	na
December	GG	DA	Mating	Yes	2	1.25	1.75	-0.59136	577.212	na
December	GG	HE	Mating	Yes	5	1.5	1.5	-0.60376	855.567	na
December	GG	JO	Mating	Yes	3	1.25	1.5	0.11756	631.418	na
December	GG	KE	Mating	Yes	4	1.25	1.5	-0.35741	714.12	na
December	GG	RE	Mating	Yes	6	1.5	2	-0.42929	746.193	na

## Sheet: Monthly data Males
Month	Group	Subject Identity	Social Season	Rank	Coat Quality	Alopecia	Body Size	FGC (ng/g dry faeces)	Provisioning (%)
March	TG	Ch	Prebirth	7	2.75	2	-0.97495	543.048	60.9804
March	TG	Do	Prebirth	6	2.5	1.25	-0.29077	593.735	57.0175
March	TG	Fi	Prebirth	8	3	2	-0.97511	596.969	38.8889
March	TG	Ga	Prebirth	2	1	1	-0.88598	473.884	52.3333
March	TG	Ki	Prebirth	3	1.25	1.5	0.54367	554.571	69.1667
March	TG	Nu	Prebirth	1	1	1.5	-0.25948	878.996	48.5294
March	TG	Pe	Prebirth	9	2.75	2	-1.87323	396.972	18.1818
March	TG	Tw	Prebirth	4	2	1.75	0.23488	440.504	66.6667
April	TG	Ch	Birth	7	1.75	1	-1.07547	795.22	67.8571
April	TG	Do	Birth	6	1.75	1	-0.1958	567.332	69.5614
April	TG	Fi	Birth	8	1.75	1.25	-1.20567	716.044	75
April	TG	Ga	Birth	2	1.25	2	-0.81705	551.301	52.8205
April	TG	Ki	Birth	3	1	1.5	1.08213	672.556	70.3125
April	TG	Nu	Birth	1	1	2	0.55049	516.419	70.5128
April	TG	Pe	Birth	9	1.5	1.5	-2.3042	554.607	60
April	TG	Tw	Birth	4	2	1	0.39469	794.748	88.8889
May	TG	Ch	Postbirth	7	1.75	1	-0.41757	895.344	47.6852
May	TG	Do	Postbirth	5	1.25	1	-0.02567	571.291	35.2941
May	TG	Fi	Postbirth	6	2	1.25	-1.95884	751.426	35.8333
May	TG	Ga	Postbirth	1	1.25	1.75	-0.45479	540.477	47.3684
May	TG	Ki	Postbirth	3	1	1.25	0.38885	778.995	57.4074
May	TG	Nu	Postbirth	2	1.5	2	0.93631	806.799	50.9375
May	TG	Pe	Postbirth	8	2	1.75	-1.91236	984.222	48.7179
May	TG	Tw	Postbirth	4	1.5	1	0.06922	555.408	83.3333
June	TG	Ch	Postbirth	7	1	1.5	-0.05923	704.549	64.2857
June	TG	Do	Postbirth	5	1	1	0.24619	1059.39	78.5714
June	TG	Fi	Postbirth	6	1	1.5	-0.86163	618.736	55.8824
June	TG	Ga	Postbirth	1	1.5	1.5	0.67987	606.539	57.8431
June	TG	Ki	Postbirth	3	1	1	0.12179	929.422	60.8772
June	TG	Nu	Postbirth	2	2	1.5	0.60294	688.958	57.2549
June	TG	Pe	Postbirth	8	1.5	2	-1.38775	541.289	46.4286
June	TG	Tw	Postbirth	4	1	1	-0.11352	703.723	61.7647
July	TG	Ch	Postbirth	7	1.5	1	0.98872	1072.59	48.8889
July	TG	Do	Postbirth	5	1	1	0.90089	625.489	53.9216
July	TG	Fi	Postbirth	6	1.5	1	-0.36425	539.367	77.7778
July	TG	Ga	Postbirth	1	1.25	1	0.14869	498.655	43.8889
July	TG	Ki	Postbirth	3	1	1	1.4447	1023.68	68.4211
July	TG	Nu	Postbirth	2	1.25	1	-0.71686	672.937	62.037
July	TG	Pe	Postbirth	8	1.5	1.75	0.34946	766.237	77.2727
July	TG	Tw	Postbirth	4	1.25	1	0.5495	1343.26	85.2941
August	TG	Ch	Postbirth	7	2	2	1.19816	986.643	72.7273
August	TG	Do	Postbirth	5	1.5	1	1.02201	1097.67	57.1429
August	TG	Fi	Postbirth	6	1.5	1.5	-0.07794	735.655	63.3333
August	TG	Ga	Postbirth	1	1	1	0.55946	599.166	64.0351
August	TG	Ki	Postbirth	3	1	1.5	2.05407	567.209	90
August	TG	Nu	Postbirth	2	1	1	0.36518	1108.83	63.0556
August	TG	Pe	Postbirth	8	1.5	2	-0.10535	1006.17	63.6364
August	TG	Tw	Postbirth	4	1.5	1	1.18199	918.641	62.5
September	TG	Ch	Mating	7	2	2	0.85519	780.526	60
September	TG	Do	Mating	5	1	1	1.20873	1007.72	75
September	TG	Fi	Mating	6	2	1	0.71436	812.251	68.75
September	TG	Ga	Mating	1	1	1	0.64372	675.823	60
September	TG	Ki	Mating	3	1	1.5	2.36825	839.164	85.7143
September	TG	Nu	Mating	2	1	1.5	1.26278	1193.18	71.6667
September	TG	Pe	Mating	8	2	2	-0.22714	1780.91	100
September	TG	Tw	Mating	4	1.5	1	1.96185	1609.51	86.3636
October	TG	Ch	Mating	7	2	2	1.16069	1285.41	50
October	TG	Do	Mating	5	1.5	1.75	1.1857	1003.28	70.8333
October	TG	Fi	Mating	6	2	1	0.68202	1084.29	34.6154
October	TG	Ga	Mating	1	1	1.5	0.466	897.615	62.5
October	TG	Ki	Mating	3	1	1	2.22491	877.995	50
October	TG	Nu	Mating	2	1	1.5	0.94189	2110.46	33.3333
October	TG	Pe	Mating	8	2	1.5	-0.82792	1553.23	100
October	TG	Tw	Mating	4	1.5	1	2.03523	1310.91	69.697
November	TG	Ch	Mating	6	1.75	1	1.54296	909.997	0
November	TG	Do	Mating	5	1.75	1.5	1.84224	670.247	23.3333
November	TG	Fi	Mating	5	2	2.25	1.47214	541.027	21.1111
November	TG	Ga	Mating	2	1	2	1.11815	700.126	44.4444
November	TG	Ki	Mating	3	1.25	1.5	2.4057	638.684	40.9091
November	TG	Pe	Mating	7	2	1.5	-0.48562	817.366	19.0476
November	TG	Tw	Mating	1	1.5	2.75	1.27845	965.683	58.3333
December	TG	Ch	Mating	6	2	1	0.26418	545.271	59.7222
December	TG	Do	Mating	4	1.5	2	0.75304	660.644	48.7179
December	TG	Fi	Mating	5	2	1.75	0.66107	626.137	42.4444
December	TG	Ga	Mating	2	1	2.5	0.59326	619.573	68.75
December	TG	Ki	Mating	3	1	2	1.33912	538.076	66.6667
December	TG	Pe	Mating	7	2.5	1.5	-0.85028	387.762	32.1429
December	TG	Tw	Mating	1	1.5	2.75	0.97701	717.924	57.3333
March	GG	AR	Prebirth	1	1	1	-0.70023	438.973	na
March	GG	GE	Prebirth	4	1	1	-1.55855	273.13	na
March	GG	LW	Prebirth	3	1.25	1	0.48508	426.058	na
March	GG	NO	Prebirth	5	2	1	-1.12301	573.288	na
March	GG	OZ	Prebirth	2	2.5	1	-0.14337	437.757	na
April	GG	AR	Birth	1	1	1	0.45022	324.125	na
April	GG	GE	Birth	4	1	1	-0.59708	317.93	na
April	GG	LW	Birth	3	1.5	1	0.41758	498.062	na
April	GG	NO	Birth	5	2.25	1	-0.91319	478.181	na
April	GG	OZ	Birth	2	2.25	1	-0.21668	321.895	na
May	GG	AR	Birth	1	1.25	1	-0.33487	451.153	na
May	GG	GE	Birth	4	1.5	1.25	-0.62449	349.232	na
May	GG	LW	Birth	3	1.25	1	0.20983	556.809	na
May	GG	NO	Birth	5	2.25	1	-1.15332	563.439	na
May	GG	OZ	Birth	2	1.5	1	-0.80347	484.981	na
June	GG	AR	Postbirth	1	1.5	1	-0.79401	285.555	na
June	GG	GE	Postbirth	4	1.75	1.5	-0.49359	336.866	na
June	GG	LW	Postbirth	3	1.5	1	-0.86828	391.297	na
June	GG	NO	Postbirth	5	1.75	1	-1.31453	436.429	na
June	GG	OZ	Postbirth	2	1.5	1	-0.61626	277.796	na
July	GG	AR	Postbirth	1	1	1	-1.28174	343.229	na
July	GG	GE	Postbirth	4	1.25	1	-0.75894	313.121	na
July	GG	LW	Postbirth	3	1.5	1	-1.46614	508.731	na
July	GG	NO	Postbirth	5	2	1.5	-1.75658	531.81	na
July	GG	OZ	Postbirth	2	1.75	1	-1.1196	372.526	na
August	GG	AR	Postbirth	1	1	1	-0.95449	780.207	na
August	GG	GE	Postbirth	4	1	1	-0.78284	636.293	na
August	GG	LW	Postbirth	3	1	1	-1.30339	812.837	na
August	GG	NO	Postbirth	5	1.75	1	-0.91831	765.642	na
August	GG	OZ	Postbirth	2	2	1	-1.52344	677.32	na
September	GG	AR	Postbirth	1	1	1	0.05704	1058.39	na
September	GG	GE	Postbirth	4	1	2	-0.64631	669.096	na
September	GG	LW	Postbirth	3	1	1	-0.60216	1207.05	na
September	GG	NO	Postbirth	5	1.5	1	-0.82633	992.127	na
September	GG	OZ	Postbirth	2	2	1.5	-0.57815	631.444	na
October	GG	AR	Mating	1	1	1	0.43053	1051.3	na
October	GG	GE	Mating	4	1	1.75	-0.416	925.462	na
October	GG	LW	Mating	3	1.25	1	0.14096	1218.61	na
October	GG	NO	Mating	5	1.75	1.25	-0.7873	1232.86	na
October	GG	OZ	Mating	2	2	1.5	-0.44203	1049.38	na
November	GG	AR	Mating	1	1.125	1	0.64011	886.549	na
November	GG	GE	Mating	4	1	1.625	-0.00016	531.98	na
November	GG	LW	Mating	3	1.125	1	0.84435	908.536	na
November	GG	NO	Mating	5	1.875	1.5	0.24757	1128.24	na
November	GG	OZ	Mating	2	2	1.75	1.03333	653.367	na
December	GG	AR	Mating	1	1.25	1	0.53313	801.136	na
December	GG	GE	Mating	4	1	1.5	-0.17932	692.726	na
December	GG	LW	Mating	3	1	1	0.15873	643.008	na
December	GG	NO	Mating	5	2	1	0.07484	693.739	na
December	GG	OZ	Mating	2	2	1.75	0.4015	702.433	na

## Sheet: Daily FGC data TG females
Date	Group	Subject Identity	Social Season	Gave birth (yes or No)	Rank	FGC (ng/g dry faeces)	Provisioning (%)
2012-02-21	TG	Ci	Mating	No	8	512.637	0
2012-02-21	TG	Sa	Mating	No	1	238.023	0
2012-02-25	TG	Ly	Mating	No	2	468.471	100
2012-02-25	TG	Ol	Mating	Yes	3	1213.05	100
2012-02-27	TG	Ma	Mating	Yes	6	2114.94	100
2012-02-28	TG	Ba	Mating	No	5	514.276	0
2012-02-28	TG	Ly	Mating	No	2	527.787	66.6667
2012-02-28	TG	Ma	Mating	Yes	6	1109.22	0
2012-02-28	TG	Ol	Mating	Yes	3	1510.65	40
2012-03-05	TG	Le	Prebirth	No	4	314.085	0
2012-03-05	TG	Pa	Prebirth	No	7	484.726	0
2012-03-06	TG	Le	Prebirth	No	4	319.698	100
2012-03-10	TG	Ly	Prebirth	No	2	464.94	0
2012-03-10	TG	Te	Prebirth	Yes	9	768.96	0
2012-03-11	TG	Ly	Prebirth	No	2	464.94	100
2012-03-11	TG	Ol	Prebirth	Yes	3	868.597	0
2012-03-11	TG	Te	Prebirth	Yes	9	768.96	0
2012-03-12	TG	Ma	Prebirth	Yes	6	1007.22	100
2012-03-12	TG	Ol	Prebirth	Yes	3	868.597	50
2012-03-13	TG	Ly	Prebirth	No	2	341.236	0
2012-03-15	TG	Ba	Prebirth	No	5	1386.92	25
2012-03-15	TG	Ol	Prebirth	Yes	3	456.053	100
2012-03-15	TG	Te	Prebirth	Yes	9	821.497	0
2012-03-17	TG	Ci	Prebirth	No	8	557.835	0
2012-03-17	TG	Pa	Prebirth	No	7	547.727	0
2012-03-17	TG	Sa	Prebirth	No	1	311.442	0
2012-03-18	TG	Ci	Prebirth	No	8	557.835	0
2012-03-18	TG	Le	Prebirth	No	4	335.503	100
2012-03-18	TG	Pa	Prebirth	No	7	547.727	100
2012-03-18	TG	Sa	Prebirth	No	1	311.442	0
2012-03-19	TG	Le	Prebirth	No	4	335.503	33.33
2012-03-24	TG	Ba	Prebirth	No	5	592.88	25
2012-03-24	TG	Te	Prebirth	Yes	9	1031.1	100
2012-03-25	TG	Ba	Prebirth	No	5	592.88	50
2012-03-25	TG	Ly	Prebirth	No	2	283.329	50
2012-03-25	TG	Ol	Prebirth	Yes	3	1856.77	33.3333
2012-03-25	TG	Te	Prebirth	Yes	9	1031.1	100
2012-03-29	TG	Te	Prebirth	Yes	9	506.666	0
2012-03-31	TG	Pa	Prebirth	No	7	953.026	0
2012-04-01	TG	Ci	Prebirth	No	8	689.776	25
2012-04-01	TG	Pa	Prebirth	No	7	953.026	0
2012-04-02	TG	Ci	Prebirth	No	8	689.776	0
2012-04-07	TG	Ly	Birth	No	2	302.905	100
2012-04-07	TG	Ol	Birth	Yes	3	482.466	0
2012-04-08	TG	Ly	Birth	No	2	302.905	100
2012-04-08	TG	Ma	Birth	Yes	6	2469.82	0
2012-04-09	TG	Ba	Birth	No	5	935.639	66.6667
2012-04-09	TG	Ma	Birth	Yes	6	2469.82	100
2012-04-14	TG	Le	Birth	No	4	413.465	50
2012-04-14	TG	Pa	Birth	No	7	435.771	100
2012-04-15	TG	Le	Birth	No	4	413.465	50
2012-04-15	TG	Pa	Birth	No	7	435.771	0
2012-04-19	TG	Ci	Birth	No	8	830.303	33.3333
2012-04-19	TG	Pa	Birth	No	7	667.014	100
2012-04-19	TG	Sa	Birth	No	1	399.494	100
2012-04-21	TG	Ba	Birth	No	5	540.455	100
2012-04-21	TG	Ma	Birth	Yes	6	744.082	100
2012-04-22	TG	Ly	Birth	No	2	507.529	25
2012-04-22	TG	Ol	Birth	Yes	3	485.567	100
2012-04-22	TG	Te	Birth	Yes	9	694.622	0
2012-04-23	TG	Ly	Birth	No	2	507.529	50
2012-04-23	TG	Te	Birth	Yes	9	694.622	0
2012-04-24	TG	Ly	Birth	No	2	509.296	0
2012-04-24	TG	Ma	Birth	Yes	6	413.748	0
2012-04-24	TG	Te	Birth	Yes	9	787.966	0
2012-05-03	TG	Ci	Postbirth	No	8	877.056	33.3333
2012-05-03	TG	Le	Postbirth	No	4	583.727	0
2012-05-03	TG	Pa	Postbirth	No	7	463.066	0
2012-05-05	TG	Ol	Postbirth	Yes	3	491.713	100
2012-05-06	TG	Ly	Postbirth	No	2	838.505	50
2012-05-06	TG	Ol	Postbirth	Yes	3	491.713	50
2012-05-13	TG	Ci	Postbirth	No	8	495.942	50
2012-05-13	TG	Le	Postbirth	No	4	455.029	50
2012-05-13	TG	Pa	Postbirth	No	7	1083.77	100
2012-05-13	TG	Sa	Postbirth	No	1	288.462	50
2012-05-17	TG	Le	Postbirth	No	4	399.849	50
2012-05-20	TG	Ba	Postbirth	No	5	668.067	0
2012-05-20	TG	Ly	Postbirth	No	2	321.79	0
2012-05-21	TG	Ly	Postbirth	No	2	321.79	0
2012-05-21	TG	Ma	Postbirth	Yes	6	802.336	66.6667
2012-05-26	TG	Sa	Postbirth	No	1	280.019	100
2012-05-26	TG	Te	Postbirth	Yes	9	542.072	100
2012-05-27	TG	Ci	Postbirth	No	8	567.755	100
2012-05-27	TG	Le	Postbirth	No	4	383.315	50
2012-05-27	TG	Pa	Postbirth	No	7	477.308	100
2012-05-27	TG	Sa	Postbirth	No	1	280.019	100
2012-05-28	TG	Le	Postbirth	No	4	383.315	100
2012-05-31	TG	Le	Postbirth	No	4	333.538	0
2012-05-31	TG	Sa	Postbirth	No	1	283.296	100
2012-06-03	TG	Ba	Postbirth	No	5	469.446	0
2012-06-03	TG	Ma	Postbirth	Yes	6	592.398	0
2012-06-03	TG	Ol	Postbirth	Yes	3	509.007	100
2012-06-04	TG	Ly	Postbirth	No	2	1372.29	0
2012-06-04	TG	Ol	Postbirth	Yes	3	509.007	0
2012-06-05	TG	Ba	Postbirth	No	5	602.436	50
2012-06-05	TG	Ly	Postbirth	No	2	606.602	100
2012-06-05	TG	Ma	Postbirth	Yes	6	808.821	100
2012-06-05	TG	Ol	Postbirth	Yes	3	548.917	100
2012-06-10	TG	Ci	Postbirth	No	8	1052.75	66.6667
2012-06-11	TG	Le	Postbirth	No	4	428.675	100
2012-06-12	TG	Ci	Postbirth	No	8	828.06	0
2012-06-12	TG	Le	Postbirth	No	4	366.954	100
2012-06-16	TG	Ly	Postbirth	No	2	465.612	20
2012-06-16	TG	Ma	Postbirth	Yes	6	542.782	0
2012-06-16	TG	Ol	Postbirth	Yes	3	454.385	50
2012-06-17	TG	Ly	Postbirth	No	2	465.612	0
2012-06-17	TG	Ma	Postbirth	Yes	6	542.782	0
2012-06-17	TG	Ol	Postbirth	Yes	3	454.385	66.6667
2012-06-17	TG	Te	Postbirth	Yes	9	514.635	0
2012-06-18	TG	Te	Postbirth	Yes	9	514.635	0
2012-06-19	TG	Ly	Postbirth	No	2	369.777	0
2012-06-19	TG	Te	Postbirth	Yes	9	713.294	0
2012-06-21	TG	Ba	Postbirth	No	5	1070.05	100
2012-06-24	TG	Ci	Postbirth	No	8	1095.73	100
2012-06-24	TG	Le	Postbirth	No	4	427.27	50
2012-06-24	TG	Sa	Postbirth	No	1	344.823	100
2012-06-25	TG	Le	Postbirth	No	4	427.27	66.6667
2012-06-30	TG	Ly	Postbirth	No	2	325.607	25
2012-07-01	TG	Ly	Postbirth	No	2	325.607	100
2012-07-01	TG	Ol	Postbirth	Yes	3	1060.33	100
2012-07-02	TG	Ba	Postbirth	No	5	673.269	100
2012-07-02	TG	Ol	Postbirth	Yes	3	1060.33	100
2012-07-03	TG	Ma	Postbirth	Yes	6	738.307	50
2012-07-05	TG	Ba	Postbirth	No	5	318.435	100
2012-07-05	TG	Ly	Postbirth	No	2	486.135	100
2012-07-05	TG	Ma	Postbirth	Yes	6	958.328	100
2012-07-05	TG	Ol	Postbirth	Yes	3	1229.11	100
2012-07-07	TG	Le	Postbirth	No	4	681.674	66.6667
2012-07-07	TG	Sa	Postbirth	No	1	390.269	100
2012-07-08	TG	Ci	Postbirth	No	8	709.677	100
2012-07-08	TG	Le	Postbirth	No	4	681.674	100
2012-07-08	TG	Sa	Postbirth	No	1	390.269	100
2012-07-14	TG	Ly	Postbirth	No	2	509.862	0
2012-07-14	TG	Ma	Postbirth	Yes	6	538.684	100
2012-07-17	TG	Ma	Postbirth	Yes	6	559.51	100
2012-07-17	TG	Ol	Postbirth	Yes	3	674.992	100
2012-07-19	TG	Ba	Postbirth	No	5	290.647	50
2012-07-21	TG	Ba	Postbirth	No	5	555.206	100
2012-07-21	TG	Ly	Postbirth	No	2	489.732	0
2012-07-22	TG	Ci	Postbirth	No	8	562.002	0
2012-07-22	TG	Le	Postbirth	No	4	666.133	50
2012-07-22	TG	Pa	Postbirth	No	7	550.982	100
2012-07-22	TG	Sa	Postbirth	No	1	953.485	100
2012-07-26	TG	Pa	Postbirth	No	7	539.896	0
2012-08-05	TG	Ba	Postbirth	No	5	551.78	100
2012-08-05	TG	Ly	Postbirth	No	2	409.977	0
2012-08-05	TG	Ma	Postbirth	Yes	6	991.401	100
2012-08-05	TG	Te	Postbirth	Yes	9	305.376	0
2012-08-06	TG	Ba	Postbirth	No	5	551.78	50
2012-08-06	TG	Ol	Postbirth	Yes	3	872.328	50
2012-08-07	TG	Ba	Postbirth	No	5	460.2	50
2012-08-09	TG	Ma	Postbirth	Yes	6	897.057	0
2012-08-09	TG	Ol	Postbirth	Yes	3	701.034	50
2012-08-09	TG	Te	Postbirth	Yes	9	443.646	33.3333
2012-08-18	TG	Ba	Postbirth	No	5	671.175	0
2012-08-18	TG	Ma	Postbirth	Yes	6	664.921	100
2012-08-18	TG	Ol	Postbirth	Yes	3	293.276	100
2012-08-18	TG	Te	Postbirth	Yes	9	444.606	0
2012-08-19	TG	Ba	Postbirth	No	5	671.175	0
2012-08-19	TG	Ma	Postbirth	Yes	6	664.921	100
2012-08-19	TG	Ol	Postbirth	Yes	3	293.276	50
2012-08-19	TG	Te	Postbirth	Yes	9	444.606	0
2012-08-23	TG	Ly	Postbirth	No	2	346.751	100
2012-08-26	TG	Ci	Postbirth	No	8	553.911	100
2012-08-26	TG	Le	Postbirth	No	4	585.805	100
2012-08-26	TG	Ly	Postbirth	No	2	762.999	100
2012-08-27	TG	Le	Postbirth	No	4	585.805	0
2012-08-28	TG	Ci	Postbirth	No	8	617.744	100
2012-08-30	TG	Le	Postbirth	No	4	738.741	50
2012-08-30	TG	Pa	Postbirth	No	7	593.276	100
2012-08-30	TG	Sa	Postbirth	No	1	393.904	100
2012-09-02	TG	Ly	Postbirth	No	2	905.502	100
2012-09-02	TG	Ma	Postbirth	Yes	6	755.851	100
2012-09-02	TG	Ol	Postbirth	Yes	3	537.633	100
2012-09-04	TG	Ol	Postbirth	Yes	3	1019.15	50
2012-09-06	TG	Ba	Postbirth	No	5	351.536	66.6667
2012-09-06	TG	Ma	Postbirth	Yes	6	474.597	100
2012-09-08	TG	Ci	Postbirth	No	8	735.903	100
2012-09-08	TG	Te	Postbirth	Yes	9	578.792	0
2012-09-23	TG	Le	Mating	No	4	582.683	0
2012-09-23	TG	Sa	Mating	No	1	371.436	0
2012-09-27	TG	Le	Mating	No	4	618.356	0
2012-09-29	TG	Ly	Mating	No	2	943.635	66.6667
2012-09-29	TG	Ol	Mating	Yes	3	476.134	100
2012-10-06	TG	Ci	Mating	No	8	383.66	100
2012-10-06	TG	Le	Mating	No	4	654.622	100
2012-10-06	TG	Pa	Mating	No	7	598.336	0
2012-10-07	TG	Ci	Mating	No	8	383.66	50
2012-10-07	TG	Le	Mating	No	4	654.622	100
2012-10-07	TG	Pa	Mating	No	7	598.336	100
2012-10-07	TG	Sa	Mating	No	1	680.078	0
2012-10-08	TG	Sa	Mating	No	1	680.078	50
2012-10-09	TG	Ci	Mating	No	8	1036.66	100
2012-10-11	TG	Ba	Mating	No	5	836.075	66.6667
2012-10-11	TG	Le	Mating	No	4	694.67	66.6667
2012-10-11	TG	Ly	Mating	No	2	1367.68	50
2012-10-11	TG	Ol	Mating	Yes	3	821.565	100
2012-10-11	TG	Sa	Mating	No	1	775.923	50
2012-10-11	TG	Te	Mating	Yes	9	898.919	0
2012-10-13	TG	Ba	Mating	No	5	912.85	80
2012-10-13	TG	Ol	Mating	Yes	3	892.892	0
2012-10-13	TG	Te	Mating	Yes	9	640.992	50
2012-10-14	TG	Ly	Mating	No	2	743.492	0
2012-10-14	TG	Ma	Mating	Yes	6	936.385	0
2012-10-14	TG	Ol	Mating	Yes	3	892.892	50
2012-10-14	TG	Te	Mating	Yes	9	640.992	0
2012-10-15	TG	Ma	Mating	Yes	6	936.385	0
2012-10-24	TG	Ci	Mating	No	8	732.399	50
2012-10-25	TG	Sa	Mating	No	1	522.06	0
2012-11-03	TG	Ci	Mating	No	8	659.806	100
2012-11-03	TG	Pa	Mating	No	7	813.748	0
2012-11-04	TG	Ci	Mating	No	8	659.806	100
2012-11-04	TG	Le	Mating	No	4	512.956	75
2012-11-04	TG	Pa	Mating	No	7	813.748	100
2012-11-04	TG	Sa	Mating	No	1	766.466	0
2012-11-05	TG	Le	Mating	No	4	512.956	0
2012-11-05	TG	Sa	Mating	No	1	766.466	66.6667
2012-11-08	TG	Ma	Mating	Yes	6	272.898	0
2012-11-08	TG	Sa	Mating	No	1	362.149	100
2012-11-13	TG	Ly	Mating	No	2	656.999	0
2012-11-13	TG	Ma	Mating	Yes	6	437.114	50
2012-11-13	TG	Ol	Mating	Yes	3	524.383	0
2012-11-14	TG	Ol	Mating	Yes	3	524.383	0
2012-11-15	TG	Ba	Mating	No	5	764.832	100
2012-11-15	TG	Ma	Mating	Yes	6	583.368	0
2012-11-15	TG	Te	Mating	Yes	9	475.109	50
2012-11-17	TG	Ci	Mating	No	8	710.588	0
2012-11-17	TG	Le	Mating	No	4	370.633	0
2012-11-17	TG	Pa	Mating	No	7	639.36	0
2012-11-17	TG	Sa	Mating	No	1	527.657	0
2012-11-17	TG	Te	Mating	Yes	9	482.289	0
2012-11-24	TG	Ly	Mating	No	2	799.105	50
2012-11-25	TG	Ol	Mating	Yes	3	540.192	50
2012-12-04	TG	Le	Mating	No	4	361.182	50
2012-12-04	TG	Sa	Mating	No	1	500.248	0
2012-12-08	TG	Ba	Mating	No	5	828.325	100
2012-12-08	TG	Ly	Mating	No	2	773.506	100
2012-12-08	TG	Ma	Mating	Yes	6	319.736	50
2012-12-08	TG	Ol	Mating	Yes	3	486.854	100
2012-12-08	TG	Te	Mating	Yes	9	807.091	50
2012-12-09	TG	Ba	Mating	No	5	828.325	0
2012-12-09	TG	Ly	Mating	No	2	773.506	33.3333
2012-12-09	TG	Te	Mating	Yes	9	807.091	100
2012-12-10	TG	Ba	Mating	No	5	728.177	0
2012-12-10	TG	Ly	Mating	No	2	955.918	0
2012-12-10	TG	Ma	Mating	Yes	6	396.769	0
2012-12-10	TG	Ol	Mating	Yes	3	615.894	0
2012-12-10	TG	Te	Mating	Yes	9	415.53	0
2012-12-15	TG	Ci	Mating	No	8	1254.9	100
2012-12-15	TG	Le	Mating	No	4	839.886	66.6667
2012-12-15	TG	Sa	Mating	No	1	316.311	100
2012-12-20	TG	Ma	Mating	Yes	6	426.476	0
2012-12-22	TG	Ba	Mating	No	5	705.384	0
2012-12-22	TG	Ma	Mating	Yes	6	785.916	0
2012-12-22	TG	Ol	Mating	Yes	3	1731.41	66.6667
2012-12-22	TG	Sa	Mating	No	1	423.818	100
2012-12-22	TG	Te	Mating	Yes	9	767.838	50
2012-12-23	TG	Ba	Mating	No	5	705.384	66.6667
2012-12-23	TG	Ly	Mating	No	2	802.805	100
2012-12-23	TG	Ma	Mating	Yes	6	785.916	0
2012-12-23	TG	Te	Mating	Yes	9	767.838	50
2012-12-24	TG	Ly	Mating	No	2	802.805	0

## Sheet: Daily FGC data TG males
Date	Subject Identity	Social Season	Rank	FGC (ng/g dry faeces)	Provisioning (%)
2012-02-09	Ki	Mating	3	672.235	100
2012-02-09	Pe	Mating	9	189.844	100
2012-02-11	Fi	Mating	8	385.846	100
2012-02-11	Nu	Mating	1	538.827	100
2012-02-12	Fi	Mating	8	385.846	100
2012-02-12	Pe	Mating	9	753.644	100
2012-02-14	Nu	Mating	1	492.793	66.66
2012-02-16	Pe	Mating	9	159.071	0
2012-02-18	Ga	Mating	2	308.74	33.3333
2012-02-18	Tw	Mating	4	456.169	0
2012-02-19	Ch	Mating	7	983.157	100
2012-02-19	Ki	Mating	3	754.684	100
2012-02-21	Do	Mating	6	395.357	33.3333
2012-02-23	Ki	Mating	3	541.873	100
2012-02-25	Pe	Mating	9	109.758	100
2012-02-26	Fi	Mating	8	734.17	100
2012-02-28	Fi	Mating	8	534.816	100
2012-02-28	Nu	Mating	1	303.676	0
2012-03-01	Pe	Prebirth	9	557.461	0
2012-03-03	Tw	Prebirth	4	470.871	50
2012-03-04	Do	Prebirth	6	550.913	100
2012-03-04	Ga	Prebirth	2	566.044	50
2012-03-05	Ga	Prebirth	2	566.044	50
2012-03-06	Do	Prebirth	6	556.156	100
2012-03-06	Tw	Prebirth	4	546.562	0
2012-03-08	Ch	Prebirth	7	552.913	100
2012-03-08	Ga	Prebirth	2	371.717	60
2012-03-08	Ki	Prebirth	3	557.209	100
2012-03-11	Nu	Prebirth	1	1910.49	25
2012-03-12	Nu	Prebirth	1	1910.49	50
2012-03-12	Pe	Prebirth	9	318.236	0
2012-03-13	Nu	Prebirth	1	454.416	50
2012-03-13	Pe	Prebirth	9	461.368	0
2012-03-15	Fi	Prebirth	8	988.838	0
2012-03-15	Pe	Prebirth	9	266.664	0
2012-03-17	Do	Prebirth	6	471.74	100
2012-03-17	Ga	Prebirth	2	543.988	50
2012-03-17	Tw	Prebirth	4	304.08	50
2012-03-18	Ch	Prebirth	7	563.69	50
2012-03-18	Do	Prebirth	6	471.74	0
2012-03-18	Ga	Prebirth	2	543.988	100
2012-03-18	Ki	Prebirth	3	647.932	100
2012-03-19	Ch	Prebirth	7	563.69	0
2012-03-19	Ki	Prebirth	3	647.932	66.6667
2012-03-24	Fi	Prebirth	8	332.308	100
2012-03-25	Fi	Prebirth	8	332.308	50
2012-03-27	Fi	Prebirth	8	531.915	0
2012-03-27	Nu	Prebirth	1	847.405	50
2012-03-29	Pe	Prebirth	9	381.129	0
2012-03-31	Ch	Prebirth	7	447.574	100
2012-03-31	Tw	Prebirth	4	588.517	100
2012-04-01	Ch	Prebirth	7	447.574	50
2012-04-01	Do	Prebirth	6	620.197	80
2012-04-01	Ki	Prebirth	3	747.359	100
2012-04-01	Tw	Prebirth	4	588.517	100
2012-04-02	Do	Prebirth	6	620.197	100
2012-04-02	Ki	Prebirth	3	747.359	0
2012-04-06	Do	Birth	5	647.823	0
2012-04-07	Ch	Birth	7	641.784	0
2012-04-07	Ki	Birth	3	351.035	100
2012-04-07	Nu	Birth	2	708.784	100
2012-04-07	Pe	Birth	8	238.723	100
2012-04-14	Ga	Birth	1	394.604	50
2012-04-15	Ga	Birth	1	394.604	100
2012-04-17	Do	Birth	5	630.697	100
2012-04-17	Ki	Birth	3	919.275	100
2012-04-19	Do	Birth	5	589.752	66.6667
2012-04-19	Ga	Birth	1	487.849	100
2012-04-19	Tw	Birth	4	777.701	100
2012-04-21	Ch	Birth	7	477.904	100
2012-04-21	Fi	Birth	6	741.855	100
2012-04-21	Nu	Birth	2	599.313	66.6667
2012-04-21	Pe	Birth	8	591.094	100
2012-04-21	Tw	Birth	4	1035.39	100
2012-04-22	Ch	Birth	7	477.904	0
2012-04-22	Fi	Birth	6	741.855	33.3333
2012-04-22	Nu	Birth	2	599.313	0
2012-04-22	Pe	Birth	8	591.094	100
2012-04-24	Ch	Birth	7	1343.34	0
2012-04-24	Nu	Birth	2	244.573	0
2012-04-29	Tw	Birth	4	777.386	100
2012-05-01	Do	Birth	5	577.105	50
2012-05-01	Ga	Birth	1	531.215	100
2012-05-01	Tw	Birth	4	678.457	100
2012-05-03	Ki	Postbirth	3	754.335	0
2012-05-05	Ch	Postbirth	7	372.901	100
2012-05-05	Fi	Postbirth	6	954.936	100
2012-05-06	Ch	Postbirth	7	372.901	0
2012-05-06	Fi	Postbirth	6	954.936	33.3333
2012-05-06	Nu	Postbirth	2	448.04	50
2012-05-09	Ch	Postbirth	7	1590.79	100
2012-05-09	Fi	Postbirth	6	810.436	100
2012-05-10	Pe	Postbirth	8	630.527	0
2012-05-12	Do	Postbirth	5	473.565	0
2012-05-12	Ga	Postbirth	1	409.448	0
2012-05-12	Ki	Postbirth	3	825.199	50
2012-05-12	Tw	Postbirth	4	507.937	50
2012-05-13	Do	Postbirth	5	473.565	100
2012-05-13	Ga	Postbirth	1	409.448	25
2012-05-13	Ki	Postbirth	3	825.199	100
2012-05-19	Nu	Postbirth	2	1324.37	75
2012-05-20	Fi	Postbirth	6	440.345	50
2012-05-20	Nu	Postbirth	2	1324.37	66.6667
2012-05-22	Fi	Postbirth	6	799.985	0
2012-05-22	Nu	Postbirth	2	853.358	0
2012-05-26	Do	Postbirth	5	413.339	0
2012-05-26	Ga	Postbirth	1	700.834	0
2012-05-26	Ki	Postbirth	3	737.505	100
2012-05-26	Pe	Postbirth	8	1109.14	100
2012-05-26	Tw	Postbirth	4	543.84	100
2012-05-27	Ch	Postbirth	7	722.337	100
2012-05-27	Do	Postbirth	5	413.339	100
2012-05-27	Ga	Postbirth	1	700.834	66.6667
2012-05-27	Ki	Postbirth	3	737.505	66.6667
2012-05-27	Pe	Postbirth	8	1109.14	50
2012-05-27	Tw	Postbirth	4	543.84	100
2012-05-29	Do	Postbirth	5	527.373	0
2012-05-29	Ki	Postbirth	3	638.574	0
2012-05-31	Ga	Postbirth	1	513.618	100
2012-06-02	Nu	Postbirth	2	853.545	0
2012-06-02	Tw	Postbirth	4	747.086	100
2012-06-03	Fi	Postbirth	6	681.461	100
2012-06-03	Nu	Postbirth	2	853.545	40
2012-06-03	Pe	Postbirth	8	407.963	100
2012-06-04	Fi	Postbirth	6	681.461	0
2012-06-05	Nu	Postbirth	2	1022.04	66.6667
2012-06-05	Pe	Postbirth	8	1195.14	0
2012-06-09	Do	Postbirth	5	1341.59	100
2012-06-09	Ki	Postbirth	3	847.885	0
2012-06-10	Do	Postbirth	5	1341.59	100
2012-06-11	Ga	Postbirth	1	639.05	66.6667
2012-06-11	Tw	Postbirth	4	409.222	100
2012-06-12	Ch	Postbirth	7	656.172	0
2012-06-12	Do	Postbirth	5	642.083	33.3333
2012-06-12	Ga	Postbirth	1	947.87	33.3333
2012-06-12	Ki	Postbirth	3	1248.03	0
2012-06-12	Tw	Postbirth	4	925.394	100
2012-06-16	Ch	Postbirth	7	466.042	100
2012-06-16	Fi	Postbirth	6	504.138	0
2012-06-17	Ch	Postbirth	7	811.882	100
2012-06-17	Fi	Postbirth	6	504.138	50
2012-06-17	Nu	Postbirth	2	393.81	100
2012-06-17	Pe	Postbirth	8	306.523	0
2012-06-18	Ch	Postbirth	7	811.882	100
2012-06-18	Nu	Postbirth	2	393.81	50
2012-06-19	Ch	Postbirth	7	260.935	0
2012-06-19	Fi	Postbirth	6	633.674	100
2012-06-21	Pe	Postbirth	8	429.09	100
2012-06-23	Do	Postbirth	5	1194.49	100
2012-06-24	Do	Postbirth	5	1194.49	100
2012-06-24	Ki	Postbirth	3	910.173	50
2012-06-24	Tw	Postbirth	4	768.818	100
2012-06-26	Ga	Postbirth	1	433.153	66.6667
2012-06-26	Ki	Postbirth	3	711.595	100
2012-06-28	Tw	Postbirth	4	668.095	0
2012-06-30	Pe	Postbirth	8	539.385	100
2012-07-01	Nu	Postbirth	2	454.476	100
2012-07-02	Nu	Postbirth	2	454.476	100
2012-07-03	Ch	Postbirth	7	1078.65	0
2012-07-03	Fi	Postbirth	6	679.84	100
2012-07-03	Nu	Postbirth	2	390.018	100
2012-07-05	Fi	Postbirth	6	277.578	100
2012-07-07	Ga	Postbirth	1	683.829	0
2012-07-07	Ki	Postbirth	3	1449.42	100
2012-07-08	Ch	Postbirth	7	1155.21	100
2012-07-08	Do	Postbirth	5	934.269	100
2012-07-08	Ga	Postbirth	1	683.829	33.3333
2012-07-08	Ki	Postbirth	3	1449.42	0
2012-07-09	Ch	Postbirth	7	1155.21	0
2012-07-10	Do	Postbirth	5	453.052	100
2012-07-10	Ga	Postbirth	1	399.693	0
2012-07-10	Ki	Postbirth	3	429.115	50
2012-07-10	Tw	Postbirth	4	1921.08	100
2012-07-12	Tw	Postbirth	4	1449.07	100
2012-07-14	Nu	Postbirth	2	546.691	100
2012-07-17	Fi	Postbirth	6	628.486	100
2012-07-21	Fi	Postbirth	6	571.566	100
2012-07-21	Ga	Postbirth	1	428.874	100
2012-07-21	Ki	Postbirth	3	453.912	100
2012-07-21	Pe	Postbirth	8	1016.35	0
2012-07-22	Ki	Postbirth	3	453.912	100
2012-07-24	Do	Postbirth	5	489.146	66.6667
2012-07-24	Ga	Postbirth	1	482.226	33.3333
2012-07-26	Ki	Postbirth	3	1762.28	0
2012-08-04	Nu	Postbirth	2	484.71	0
2012-08-05	Ch	Postbirth	7	1416.19	100
2012-08-05	Fi	Postbirth	6	592.367	50
2012-08-06	Fi	Postbirth	6	592.367	0
2012-08-09	Ch	Postbirth	7	770.79	100
2012-08-09	Fi	Postbirth	6	971.079	100
2012-08-11	Do	Postbirth	5	905.693	0
2012-08-11	Tw	Postbirth	4	1185.05	100
2012-08-12	Ga	Postbirth	1	676.569	50
2012-08-12	Ki	Postbirth	3	673.756	0
2012-08-12	Tw	Postbirth	4	1185.05	0
2012-08-13	Ga	Postbirth	1	676.569	100
2012-08-13	Ki	Postbirth	3	673.756	100
2012-08-14	Do	Postbirth	5	1094.27	0
2012-08-14	Ga	Postbirth	1	513.933	100
2012-08-14	Ki	Postbirth	3	516.149	100
2012-08-14	Tw	Postbirth	4	1076.2	0
2012-08-18	Fi	Postbirth	6	513.171	100
2012-08-19	Fi	Postbirth	6	513.171	100
2012-08-23	Ch	Postbirth	7	580.838	100
2012-08-25	Ga	Postbirth	1	450.849	66.6667
2012-08-25	Nu	Postbirth	2	594.957	100
2012-08-25	Tw	Postbirth	4	849.606	100
2012-08-26	Ch	Postbirth	7	1178.75	100
2012-08-26	Do	Postbirth	5	1042.88	100
2012-08-26	Ga	Postbirth	1	450.849	100
2012-08-26	Ki	Postbirth	3	511.722	100
2012-08-26	Pe	Postbirth	8	746.004	100
2012-08-26	Tw	Postbirth	4	849.606	100
2012-08-27	Ki	Postbirth	3	511.722	100
2012-08-27	Nu	Postbirth	2	2246.83	100
2012-08-28	Do	Postbirth	5	1347.85	100
2012-08-28	Ga	Postbirth	1	755.313	100
2012-08-28	Tw	Postbirth	4	563.709	66.6667
2012-09-01	Fi	Postbirth	6	621.54	0
2012-09-01	Nu	Postbirth	2	679.973	100
2012-09-01	Pe	Postbirth	8	945.86	100
2012-09-02	Pe	Postbirth	8	945.86	100
2012-09-03	Ch	Postbirth	7	770.334	0
2012-09-04	Fi	Postbirth	6	995.212	100
2012-09-04	Nu	Postbirth	2	814.92	66.6667
2012-09-08	Do	Postbirth	5	1142.51	100
2012-09-09	Ga	Postbirth	1	630.764	100
2012-09-09	Ki	Postbirth	3	755.133	100
2012-09-10	Ga	Postbirth	1	630.764	100
2012-09-11	Tw	Postbirth	4	1807.82	100
2012-09-13	Do	Postbirth	5	847.613	0
2012-09-22	Do	Mating	5	1370.13	100
2012-09-23	Tw	Mating	4	1466.28	100
2012-09-25	Ga	Mating	1	516.455	100
2012-09-27	Do	Mating	5	670.626	0
2012-09-27	Fi	Mating	6	820	0
2012-09-29	Ch	Mating	7	842.321	100
2012-09-29	Fi	Mating	6	1036.33	100
2012-10-02	Fi	Mating	6	981.126	0
2012-10-04	Ch	Mating	7	1415.13	0
2012-10-07	Ch	Mating	7	1041.75	100
2012-10-07	Do	Mating	5	1025.42	100
2012-10-07	Ga	Mating	1	764.963	0
2012-10-07	Ki	Mating	3	760.336	100
2012-10-07	Tw	Mating	4	1303.17	100
2012-10-08	Ki	Mating	3	760.336	0
2012-10-09	Do	Mating	5	1332.64	100
2012-10-09	Ga	Mating	1	1296.16	100
2012-10-09	Ki	Mating	3	1289.93	100
2012-10-11	Ch	Mating	7	2134.11	100
2012-10-11	Pe	Mating	8	1535.32	100
2012-10-11	Tw	Mating	4	1290.26	66.6667
2012-10-13	Fi	Mating	6	1099.25	0
2012-10-13	Pe	Mating	8	1597.32	100
2012-10-14	Ch	Mating	7	550.631	0
2012-10-14	Fi	Mating	6	1099.25	100
2012-10-22	Do	Mating	5	651.778	0
2012-10-24	Ga	Mating	1	766.465	0
2012-10-24	Tw	Mating	4	1466.23	100
2012-10-25	Ga	Mating	1	762.871	100
2012-10-25	Ki	Mating	3	538.576	0
2012-10-30	Fi	Mating	5	529.076	50
2012-10-30	Pe	Mating	7	843.211	100
2012-11-03	Tw	Mating	1	1090.3	100
2012-11-04	Ga	Mating	2	557.961	100
2012-11-04	Tw	Mating	1	1090.3	100
2012-11-08	Ki	Mating	3	490.086	0
2012-11-11	Do	Mating	5	947.147	0
2012-11-13	Fi	Mating	5	506.174	33.3333
2012-11-13	Pe	Mating	7	767.981	0
2012-11-14	Pe	Mating	7	767.981	33.3333
2012-11-15	Do	Mating	5	570.681	33.3333
2012-11-15	Fi	Mating	5	474.141	0
2012-11-17	Tw	Mating	1	1101.63	0
2012-11-18	Ki	Mating	3	641.75	100
2012-11-18	Tw	Mating	1	1101.63	100
2012-11-20	Ch	Mating	6	1149.18	0
2012-11-20	Ga	Mating	2	615.183	0
2012-11-24	Ch	Mating	6	746.268	0
2012-11-24	Do	Mating	5	492.912	100
2012-11-24	Fi	Mating	5	654.715	20
2012-11-25	Ch	Mating	6	746.268	0
2012-11-25	Do	Mating	5	492.912	0
2012-11-25	Fi	Mating	5	654.715	0
2012-11-25	Ki	Mating	3	696.782	100
2012-11-25	Pe	Mating	7	737.718	100
2012-12-03	Ch	Mating	6	761.119	0
2012-12-03	Ga	Mating	2	743.321	100
2012-12-04	Ga	Mating	2	779.854	100
2012-12-05	Ga	Mating	2	779.854	100
2012-12-06	Tw	Mating	1	881.133	100
2012-12-08	Do	Mating	4	1102.33	100
2012-12-08	Fi	Mating	5	650.359	100
2012-12-09	Do	Mating	4	1102.33	33.3333
2012-12-09	Fi	Mating	5	650.359	50
2012-12-10	Do	Mating	4	333.427	0
2012-12-10	Pe	Mating	7	409.618	66.6667
2012-12-12	Fi	Mating	5	425.838	0
2012-12-13	Pe	Mating	7	350.85	0
2012-12-15	Ch	Mating	6	425.827	100
2012-12-15	Ga	Mating	2	543.035	50
2012-12-15	Tw	Mating	1	586.975	100
2012-12-18	Ch	Mating	6	367.001	0
2012-12-18	Tw	Mating	1	558.905	50
2012-12-22	Pe	Mating	7	341.252	0
2012-12-23	Fi	Mating	5	638.088	100
2012-12-23	Pe	Mating	7	341.252	33.3333
2012-12-24	Fi	Mating	5	638.088	0
2012-12-25	Do	Mating	4	546.177	0
